# Supplementary material for: A novel target convergence set based random walk with restart for prediction of potential LncRNA-disease associations
Source: BMC Bioinformatics. 2019 Dec 3;20:626. doi: 10.1186/s12859-019-3216-4 (PMC6889579; doi:10.1186/s12859-019-3216-4)
Supplement: Supplementary file 4 — Additional file 4. The known 98 human cancer,668 lncRNAs and 1103 confirmed associations between them from Lnc2Cancer database. [file 12859_2019_3216_MOESM4_ESM.xls]

## Sheet: Sheet1
ANRIL	acute lymphoblastic leukemia
T-ALL-R-LncR1	acute lymphoblastic leukemia
MIR100HG	acute megakaryoblastic leukemia
MONC	acute megakaryoblastic leukemia
ANRIL	acute myeloid leukemia
CCAT1	acute myeloid leukemia
CCDC26	acute myeloid leukemia
HOTAIR	acute myeloid leukemia
IRAIN	acute myeloid leukemia
MEG3	acute myeloid leukemia
ROPNR	acute myeloid leukemia
UCA1	acute myeloid leukemia
WT1-AS	acute myeloid leukemia
HOTAIRM1	acute promyelocytic leukemia
NEAT1	acute promyelocytic leukemia
TCL6	acute T-lymphocytic leukemia
ASO1937	astrocytoma
BC002811	astrocytoma
ENST00000244906	astrocytoma
ENST00000436616	astrocytoma
ENST00000545440	astrocytoma
NR_002809	astrocytoma
XLOC_010967	astrocytoma
BALR-2	B cell acute lymphoblastic leukemia
HOTAIR	B cell lymphoma
lincRNA-p21	B cell lymphoma
BALR-2	B-lymphoblastic leukemia
BALR-6	B-lymphoblastic leukemia
FOXCUT	basal-like breast cancer
AATBC	bladder cancer
ANRIL	bladder cancer
CTA-134P22.2	bladder cancer
CTC-276P9.1	bladder cancer
GAS5	bladder cancer
GHET1	bladder cancer
H19	bladder cancer
HIF1A-AS2	bladder cancer
HOTAIR	bladder cancer
HOXD-AS1	bladder cancer
KRT19P3	bladder cancer
linc-UBC1	bladder cancer
lncRNA-n336928	bladder cancer
lncRNA-UNMIBC	bladder cancer
LOC572558	bladder cancer
MALAT1	bladder cancer
MDC1-AS	bladder cancer
MEG3	bladder cancer
ncRAN	bladder cancer
PANDAR	bladder cancer
PCAT-1	bladder cancer
PVT1	bladder cancer
SChLAP1	bladder cancer
SPRY4-IT1	bladder cancer
TNXA	bladder cancer
T-UCR	bladder cancer
TUG1	bladder cancer
UCA1	bladder cancer
ZEB2NAT	bladder cancer
ANRIL	breast cancer
APOC1P1-3	breast cancer
BC040587	breast cancer
BC200	breast cancer
BCAR4	breast cancer
CCAT1	breast cancer
CCAT2	breast cancer
EFNA3	breast cancer
EGOT	breast cancer
EPB41L4A-AS2	breast cancer
GAS5	breast cancer
H19	breast cancer
HOTAIR	breast cancer
IRAIN	breast cancer
KCNQ1OT1	breast cancer
LINC00617	breast cancer
linc-ITGB1	breast cancer
lincRNA-BC2	breast cancer
lincRNA-BC4	breast cancer
lincRNA-BC5	breast cancer
lincRNA-BC8	breast cancer
linc-ROR	breast cancer
lncRNA-AK058803	breast cancer
lncRNA-HIT	breast cancer
lncRNA-JADE	breast cancer
LOC554202	breast cancer
LSINCT1	breast cancer
LSINCT10	breast cancer
LSINCT11	breast cancer
LSINCT12	breast cancer
LSINCT2	breast cancer
LSINCT3	breast cancer
LSINCT4	breast cancer
LSINCT5	breast cancer
LSINCT6	breast cancer
LSINCT7	breast cancer
LSINCT8	breast cancer
LSINCT9	breast cancer
M41	breast cancer
MALAT1	breast cancer
MEG3	breast cancer
MVIH	breast cancer
NBAT-1	breast cancer
NEAT1	breast cancer
NKILA	breast cancer
PANDAR	breast cancer
PCAN-1	breast cancer
PCAN-2	breast cancer
PCAN-3	breast cancer
PCAN-4	breast cancer
PCAN-6	breast cancer
PVT1	breast cancer
RP11-445H22.4	breast cancer
RP4-583P15.10	breast cancer
SOX2OT	breast cancer
SPRY4-IT1	breast cancer
SRA1	breast cancer
UCA1	breast cancer
XIST	breast cancer
Z38	breast cancer
ZFAS1	breast cancer
lincRNA-p21	Burkitts lymphoma
NEAT1	Burkitts lymphoma
LncRNA name	Cancer name
ANRIL	cervical cancer
ASK00420	cervical cancer
BC200	cervical cancer
CCAT2	cervical cancer
CCHE1	cervical cancer
ENST00000420168	cervical cancer
ENST00000503812	cervical cancer
ENST00000564977	cervical cancer
GAS5	cervical cancer
HOTAIR	cervical cancer
lincRNA-p21	cervical cancer
lnc-CC3	cervical cancer
lncRNA-EBIC	cervical cancer
lncRNA-LET	cervical cancer
MALAT1	cervical cancer
MEG3	cervical cancer
ncRNA-CCND1	cervical cancer
PVT1	cervical cancer
TCONS_00010232	cervical cancer
TI09485	cervical cancer
TI10124	cervical cancer
TI13831	cervical cancer
TI18318	cervical cancer
TI21327	cervical cancer
TI22687	cervical cancer
XLOC_010588	cervical cancer
DLEU1	chronic lymphocytic leukemia
DLEU2	chronic lymphocytic leukemia
lincRNA-p21	chronic lymphocytic leukemia
NEAT1	chronic lymphocytic leukemia
H19	chronic myeloid leukemia
lncRNA-BGL3	chronic myeloid leukemia
MEG3	chronic myeloid leukemia
BC029135	clear cell renal cell carcinoma
CADM1-AS1	clear cell renal cell carcinoma
ENST00000456816	clear cell renal cell carcinoma
LINC00152	clear cell renal cell carcinoma
lnc-ACACA-1	clear cell renal cell carcinoma
lnc-BMP2-2	clear cell renal cell carcinoma
lnc-CPN2-1	clear cell renal cell carcinoma
lnc-CYP4A22-2/3	clear cell renal cell carcinoma
lnc-FOXG1-2	clear cell renal cell carcinoma
lnc-FZD1-2	clear cell renal cell carcinoma
lnc-ITPR2-3	clear cell renal cell carcinoma
lnc-LCP2-2	clear cell renal cell carcinoma
lnc-RP3-368B9	clear cell renal cell carcinoma
lnc-SLC30A4-1	clear cell renal cell carcinoma
lnc-SPAM1-6	clear cell renal cell carcinoma
lnc-TTC34-3	clear cell renal cell carcinoma
lnc-ZNF180-2	clear cell renal cell carcinoma
MALAT1	clear cell renal cell carcinoma
MEG3	clear cell renal cell carcinoma
NBAT-1	clear cell renal cell carcinoma
NR_024418	clear cell renal cell carcinoma
SPRY4-IT1	clear cell renal cell carcinoma
X91348	clear cell renal cell carcinoma
BACE1AS	colon cancer
CCAT1	colon cancer
CCAT2	colon cancer
DACOR1	colon cancer
H19	colon cancer
HOTAIR	colon cancer
linc-ROR	colon cancer
lnc34a	colon cancer
lncRNA-ATB	colon cancer
MALAT1	colon cancer
MEG3	colon cancer
PRAS	colon cancer
snaR	colon cancer
91H	colorectal cancer
AFAP1-AS1	colorectal cancer
AK027294	colorectal cancer
AK123657	colorectal cancer
ANRIL	colorectal cancer
BANCR	colorectal cancer
BX648207	colorectal cancer
BX649059	colorectal cancer
CAHM	colorectal cancer
CASC2	colorectal cancer
CCAL	colorectal cancer
CCAT1	colorectal cancer
CCAT1-L	colorectal cancer
CCAT2	colorectal cancer
CCAT3	colorectal cancer
CCAT4	colorectal cancer
CCAT6	colorectal cancer
CCAT7	colorectal cancer
CCAT8	colorectal cancer
CRNDE	colorectal cancer
CRNDE-h	colorectal cancer
CTD903	colorectal cancer
DANCR	colorectal cancer
DQ786243	colorectal cancer
ENST00000430471	colorectal cancer
ENST00000468960	colorectal cancer
ENST00000539009	colorectal cancer
ENST00000544591	colorectal cancer
ENST00000575202	colorectal cancer
FTX	colorectal cancer
GAPLINC	colorectal cancer
GAS5	colorectal cancer
GHET1	colorectal cancer
H19	colorectal cancer
HOTAIR	colorectal cancer
HOTAIRM1	colorectal cancer
HOTTIP	colorectal cancer
HULC	colorectal cancer
KCNQ1OT1	colorectal cancer
LINC01021	colorectal cancer
lincRNA-p21	colorectal cancer
linc-ROR	colorectal cancer
LNC00964-3	colorectal cancer
lncRNA-422	colorectal cancer
lncRNA-ATB	colorectal cancer
lncRNA-LET	colorectal cancer
LOC100287225	colorectal cancer
LOC152578	colorectal cancer
LOC554202	colorectal cancer
LSINCT5	colorectal cancer
MALAT1	colorectal cancer
MEG3	colorectal cancer
MNX1-AS1	colorectal cancer
ncNRFR	colorectal cancer
ncRAN	colorectal cancer
ncRuPAR	colorectal cancer
NEAT1	colorectal cancer
NR_015441	colorectal cancer
NR_033374	colorectal cancer
NR_038990	colorectal cancer
PCAT-1	colorectal cancer
PINT	colorectal cancer
PRNCR1	colorectal cancer
PVT1	colorectal cancer
R05532	colorectal cancer
RPL34-AS1	colorectal cancer
TCONS_00026506	colorectal cancer
TUG1	colorectal cancer
TUSC7	colorectal cancer
uc.388	colorectal cancer
uc.73	colorectal cancer
UCA1	colorectal cancer
ucoo2kmd.1	colorectal cancer
XIST	colorectal cancer
XLOC_000303	colorectal cancer
XLOC_006844	colorectal cancer
ZFAS1	colorectal cancer
PICSAR	cutaneous squamous cell carcinoma
C13orf25	diffuse large B-cell lymphoma
HULC	diffuse large B-cell lymphoma
PEG10	diffuse large B-cell lymphoma
HESRG	embryonal carcinoma
ASLNC04080	endometrial carcinoma
ENST00000445734	endometrial carcinoma
ENST00000448093	endometrial carcinoma
ENST00000502941	endometrial carcinoma
ENST00000503710	endometrial carcinoma
GAS5	endometrial carcinoma
HOTAIR	endometrial carcinoma
uc002nbr.3	endometrial carcinoma
uc003xut.	endometrial carcinoma
uc021re1.1	endometrial carcinoma
MALAT1	endometrial stromal sarcoma
Dnm3os	epithelial ovarian cancer
HOTAIR	epithelial ovarian cancer
MEG3	epithelial ovarian cancer
TC0100223	epithelial ovarian cancer
TC0101441	epithelial ovarian cancer
TC0101686	epithelial ovarian cancer
AFAP1-AS1	esophageal adenocarcinoma
HNF1A-AS1	esophageal adenocarcinoma
BC200	esophageal cancer
H19	esophageal cancer
PEG10	esophageal cancer
ANRIL	esophageal squamous cell carcinoma
BC200	esophageal squamous cell carcinoma
BOKAS	esophageal squamous cell carcinoma
CCAT2	esophageal squamous cell carcinoma
ENST00000435885	esophageal squamous cell carcinoma
ENST00000547963	esophageal squamous cell carcinoma
Epist	esophageal squamous cell carcinoma
ESCCAL-1	esophageal squamous cell carcinoma
ESCCAL-5	esophageal squamous cell carcinoma
FOXCUT	esophageal squamous cell carcinoma
H19	esophageal squamous cell carcinoma
HNF1A-AS1	esophageal squamous cell carcinoma
HOTAIR	esophageal squamous cell carcinoma
linc-POU3F3	esophageal squamous cell carcinoma
lincRNA-uc002yug.2	esophageal squamous cell carcinoma
LOC100130476	esophageal squamous cell carcinoma
MALAT1	esophageal squamous cell carcinoma
NEAT1	esophageal squamous cell carcinoma
PCAT-1	esophageal squamous cell carcinoma
PlncRNA-1	esophageal squamous cell carcinoma
POU6F2-AS2	esophageal squamous cell carcinoma
SOX2OT	esophageal squamous cell carcinoma
SOX2OT-S1	esophageal squamous cell carcinoma
SOX2OT-S2	esophageal squamous cell carcinoma
SPRY4-IT1	esophageal squamous cell carcinoma
TUG1	esophageal squamous cell carcinoma
TUSC7	esophageal squamous cell carcinoma
UCA1	esophageal squamous cell carcinoma
XLOC_013014	esophageal squamous cell carcinoma
ZEB1-AS1	esophageal squamous cell carcinoma
EWSAT1	Ewing sarcoma
MALAT1	fibrosarcoma
ANRIL	gallbladder cancer
CCAT1	gallbladder cancer
H19	gallbladder cancer
HOTAIR	gallbladder cancer
KIAA0125	gallbladder cancer
lncRNA-LET	gallbladder cancer
MALAT1	gallbladder cancer
MEG3	gallbladder cancer
MINCR	gallbladder cancer
BANCR	gastric adenocarcinoma
HOTAIR	gastric adenocarcinoma
AA174084	gastric cancer
ABHD11-AS1	gastric cancer
AC104699.1	gastric cancer
AC130710	gastric cancer
AC138128.1	gastric cancer
AI364715	gastric cancer
AK022798	gastric cancer
AK022971	gastric cancer
AK057054	gastric cancer
AK058003	gastric cancer
AK123072	gastric cancer
AKR7L	gastric cancer
ANRIL	gastric cancer
AP001439.2	gastric cancer
AP001631.9	gastric cancer
BANCR	gastric cancer
BC011663	gastric cancer
BC032469	gastric cancer
BC040587	gastric cancer
BM742401	gastric cancer
CACNAICAS3	gastric cancer
CCAT1	gastric cancer
CCAT2	gastric cancer
DB077273	gastric cancer
DKFZP434K028	gastric cancer
DQ192290	gastric cancer
EGFLAM-AS1	gastric cancer
FENDRR	gastric cancer
FER1L4	gastric cancer
FRLnc1	gastric cancer
GAPLINC	gastric cancer
GAS5	gastric cancer
GClnc1	gastric cancer
GHET1	gastric cancer
GS1-5L10.1	gastric cancer
H19	gastric cancer
HIF1A-AS2	gastric cancer
HIV1230	gastric cancer
HMlincRNA717	gastric cancer
HNF1A-AS1	gastric cancer
HOTAIR	gastric cancer
HOTTIP	gastric cancer
HOXA-AS2	gastric cancer
HULC	gastric cancer
INTS7	gastric cancer
KRT18P55	gastric cancer
LEIGC	gastric cancer
LINC00152	gastric cancer
LINC00261	gastric cancer
LINC00628	gastric cancer
LINC00668	gastric cancer
LINC00982	gastric cancer
Linc-POU3F3	gastric cancer
linc-ROR	gastric cancer
linc-UBC1	gastric cancer
LncRNA-AP001631.9	gastric cancer
lncRNA-ATB	gastric cancer
lncRNA-LET	gastric cancer
lnc-SGK1	gastric cancer
LOC150622	gastric cancer
LOC554202	gastric cancer
LSINCT5	gastric cancer
M14574	gastric cancer
M59227	gastric cancer
MALAT1	gastric cancer
MALAT2	gastric cancer
MEG3	gastric cancer
MRUL	gastric cancer
MYLK-AS1	gastric cancer
nc886	gastric cancer
ncRuPAR	gastric cancer
PRNCR1	gastric cancer
PRSS21	gastric cancer
PTENP1	gastric cancer
PVT1	gastric cancer
RMRP	gastric cancer
RP11-119F7.4	gastric cancer
RP11-528G1.2	gastric cancer
RP11-643M14.1	gastric cancer
RP11-789C1.1	gastric cancer
RPL34-AS1	gastric cancer
SNHG15	gastric cancer
SNHG5	gastric cancer
SPRY4-IT1	gastric cancer
SUMO1P3	gastric cancer
TINCR	gastric cancer
TSNAX-DISC1	gastric cancer
TUG1	gastric cancer
TUSC7	gastric cancer
uc.341	gastric cancer
uc001lsz	gastric cancer
uc003iqu	gastric cancer
uc003tfx	gastric cancer
UCA1	gastric cancer
WT1-AS	gastric cancer
XLOC_010235	gastric cancer
ZFAS1	gastric cancer
ZMAT1	gastric cancer
ENST00000318333	gastric cardia adenocarcinoma
ENST00000374520	gastric cardia adenocarcinoma
ENST00000422362	gastric cardia adenocarcinoma
ENST00000455912	gastric cardia adenocarcinoma
ENST00000456007	gastric cardia adenocarcinoma
ENST00000456185	gastric cardia adenocarcinoma
H19	gastric cardia adenocarcinoma
HOTAIR	gastric cardia adenocarcinoma
LOC100130476	gastric cardia adenocarcinoma
NR_003586	gastric cardia adenocarcinoma
NR_015430	gastric cardia adenocarcinoma
NR_027775	gastric cardia adenocarcinoma
NR_033449	gastric cardia adenocarcinoma
NR_033663	gastric cardia adenocarcinoma
uc003jfz.2	gastric cardia adenocarcinoma
HOTAIR	gastrointestinal stromal tumor
H19	germ cell tumor
H19	gestational choriocarcinoma
anti-NOS2A	glioblastoma
APTR	glioblastoma
H19	glioblastoma
HOTAIR	glioblastoma
TUG1	glioblastoma
XIST	glioblastoma
AB073614	glioma
ADAMTS9-AS2	glioma
ANRIL	glioma
ATB	glioma
BC200	glioma
CASC2	glioma
CRNDE	glioma
H19	glioma
HOTAIR	glioma
HULC	glioma
linc-POU3F3	glioma
lincRNA-p21	glioma
MALAT1	glioma
MDC1-AS	glioma
MEG3	glioma
MIR155HG	glioma
NEAT1	glioma
SPRY4-IT1	glioma
ST7OT1	glioma
TSLC1-AS1	glioma
TUG1	glioma
uc.283-plus	glioma
HOTAIR	head and neck squamous cell carcinoma
lnc-JPH1-7	head and neck squamous cell carcinoma
TCONS_00014512	hepatoblastoma
TCONS_00014978	hepatoblastoma
TCONS_00024647	hepatoblastoma
TCONS_00090092_MEG3	hepatoblastoma
TCONS_l2_00000179	hepatoblastoma
TCONS_l2_00004424	hepatoblastoma
TCONS_l2_00006843	hepatoblastoma
TCONS_l2_00014091	hepatoblastoma
TCONS_l2_00018070	hepatoblastoma
TCONS_l2_00018071	hepatoblastoma
TCONS_l2_00020565	hepatoblastoma
TCONS_l2_00021262	hepatoblastoma
TCONS_l2_00030560	hepatoblastoma
TUG1	hepatoblastoma
AF070632	hepatocellular carcinoma
AFAP1-AS1	hepatocellular carcinoma
AK021443	hepatocellular carcinoma
AK055007	hepatocellular carcinoma
AK056988	hepatocellular carcinoma
AK093543	hepatocellular carcinoma
AK123790	hepatocellular carcinoma
ANRIL	hepatocellular carcinoma
AOC4P	hepatocellular carcinoma
AY129027	hepatocellular carcinoma
BAIAP2-AS1	hepatocellular carcinoma
BC014579	hepatocellular carcinoma
BC017743	hepatocellular carcinoma
C14orf132	hepatocellular carcinoma
CCAT1	hepatocellular carcinoma
CCAT2	hepatocellular carcinoma
CPS1-IT1	hepatocellular carcinoma
CR613944	hepatocellular carcinoma
CTB-167B5.2	hepatocellular carcinoma
D16366	hepatocellular carcinoma
DANCR	hepatocellular carcinoma
DBH-AS1	hepatocellular carcinoma
DQ786243	hepatocellular carcinoma
EGFR-AS1	hepatocellular carcinoma
ENST00000395084	hepatocellular carcinoma
ENST00000501583	hepatocellular carcinoma
EVI1	hepatocellular carcinoma
FTX	hepatocellular carcinoma
GAS5	hepatocellular carcinoma
GLT1D1	hepatocellular carcinoma
H19	hepatocellular carcinoma
HEIH	hepatocellular carcinoma
HNF1A-AS1	hepatocellular carcinoma
HOTAIR	hepatocellular carcinoma
HOTTIP	hepatocellular carcinoma
HOXA13	hepatocellular carcinoma
HULC	hepatocellular carcinoma
ICR	hepatocellular carcinoma
IGF2-AS	hepatocellular carcinoma
KCNQ1OT1	hepatocellular carcinoma
LINC00152	hepatocellular carcinoma
LINC00974	hepatocellular carcinoma
LINC01419	hepatocellular carcinoma
lincRNA-CALCA	hepatocellular carcinoma
lincRNA-p21	hepatocellular carcinoma
lincRNA-TSPAN8	hepatocellular carcinoma
linc-ROR	hepatocellular carcinoma
linc-VLDLR	hepatocellular carcinoma
lnc-AF085935	hepatocellular carcinoma
lncRNA-ATB	hepatocellular carcinoma
lncRNA-Dreh	hepatocellular carcinoma
lncRNA-Hpvt1	hepatocellular carcinoma
lncRNA-LET	hepatocellular carcinoma
lncTCF7	hepatocellular carcinoma
lnc-uc003wbd	hepatocellular carcinoma
LOC105369388	hepatocellular carcinoma
LOC149086	hepatocellular carcinoma
MALAT1	hepatocellular carcinoma
MEG3	hepatocellular carcinoma
MVIH	hepatocellular carcinoma
NCRNA00173	hepatocellular carcinoma
NEAT1	hepatocellular carcinoma
NR_015378	hepatocellular carcinoma
NR_024284	hepatocellular carcinoma
NR_026591	hepatocellular carcinoma
NR_027151	hepatocellular carcinoma
P14695	hepatocellular carcinoma
P16984	hepatocellular carcinoma
P19780	hepatocellular carcinoma
P23099	hepatocellular carcinoma
P24363	hepatocellular carcinoma
P28210	hepatocellular carcinoma
P33863	hepatocellular carcinoma
P4091	hepatocellular carcinoma
P6391	hepatocellular carcinoma
P6488	hepatocellular carcinoma
P700	hepatocellular carcinoma
P8611	hepatocellular carcinoma
P8725	hepatocellular carcinoma
P8860	hepatocellular carcinoma
P9745	hepatocellular carcinoma
PANDAR	hepatocellular carcinoma
PCNA-AS1	hepatocellular carcinoma
PFKFB1	hepatocellular carcinoma
PRAL	hepatocellular carcinoma
PTENP1	hepatocellular carcinoma
PVT1	hepatocellular carcinoma
RP11-160H22.5	hepatocellular carcinoma
RP11-304L19.5	hepatocellular carcinoma
RP11-401P9.4	hepatocellular carcinoma
RP11-501G6.1	hepatocellular carcinoma
RP11-672F9.1	hepatocellular carcinoma
RP5-1014O16.1	hepatocellular carcinoma
SIRT1-AS	hepatocellular carcinoma
SLC25A27	hepatocellular carcinoma
SLC7A6	hepatocellular carcinoma
SNHG1	hepatocellular carcinoma
SNHG15	hepatocellular carcinoma
SNHG20	hepatocellular carcinoma
SNHG3	hepatocellular carcinoma
SOX2OT	hepatocellular carcinoma
SPRY4-IT1	hepatocellular carcinoma
SRHC	hepatocellular carcinoma
TCF7	hepatocellular carcinoma
TCONS_00018278	hepatocellular carcinoma
TUC339	hepatocellular carcinoma
TUG1	hepatocellular carcinoma
uc.338	hepatocellular carcinoma
uc001ncr	hepatocellular carcinoma
uc002pyc	hepatocellular carcinoma
uc003yqb.1	hepatocellular carcinoma
uc004bdv.3	hepatocellular carcinoma
UCA1	hepatocellular carcinoma
UFC1	hepatocellular carcinoma
ULK4P2	hepatocellular carcinoma
URHC	hepatocellular carcinoma
WRAP53	hepatocellular carcinoma
WT1-AS	hepatocellular carcinoma
XIST	hepatocellular carcinoma
XLOC_014172	hepatocellular carcinoma
ZEB1-AS1	hepatocellular carcinoma
ZFAS1	hepatocellular carcinoma
HULC	hepatoma
AB019562	hypopharyngeal squamous cell carcinoma
AB209630	hypopharyngeal squamous cell carcinoma
CPS1-IT1	intrahepatic cholangiocarcinoma
lnc-KCTD6-3	laryngeal cancer
lnc-LCE5A-1	laryngeal cancer
AC026166.2-001	laryngeal squamous cell carcinoma
ANRIL	laryngeal squamous cell carcinoma
H19	laryngeal squamous cell carcinoma
HOTAIR	laryngeal squamous cell carcinoma
MALAT1	laryngeal squamous cell carcinoma
NEAT1	laryngeal squamous cell carcinoma
RP11-169D4.1-001	laryngeal squamous cell carcinoma
RRP1B	laryngeal squamous cell carcinoma
SRA1	laryngeal squamous cell carcinoma
DILC	liver cancer
H19	liver cancer
HOTAIR	liver cancer
HULC	liver cancer
IGF2-AS	liver cancer
lncRNA-LALR1	liver cancer
MALAT1	liver cancer
MT1DP	liver cancer
uc001lsz	liver cancer
uc002mbe.2	liver cancer
UCA1	liver cancer
AC004166.7	lung adenocarcinoma
AC079776.2	lung adenocarcinoma
CTA-363E6.2	lung adenocarcinoma
DLX6-AS1	lung adenocarcinoma
ENST00000434223	lung adenocarcinoma
ENST00000442037	lung adenocarcinoma
ENST00000540136	lung adenocarcinoma
GAS5	lung adenocarcinoma
HNF1A-AS1	lung adenocarcinoma
HOTAIR	lung adenocarcinoma
LINC01207	lung adenocarcinoma
LOC100132354	lung adenocarcinoma
LOC100499405	lung adenocarcinoma
LOC440905	lung adenocarcinoma
LUADT1	lung adenocarcinoma
MALAT1	lung adenocarcinoma
MEG3	lung adenocarcinoma
NR_034174	lung adenocarcinoma
NR_038125	lung adenocarcinoma
NR_047562	lung adenocarcinoma
RGMB-AS1	lung adenocarcinoma
RP11-1C1.7	lung adenocarcinoma
RP11-325I22.2	lung adenocarcinoma
RP11-445K13.2	lung adenocarcinoma
RP11-473M20.11	lung adenocarcinoma
RP11-893F2.6	lung adenocarcinoma
RP11-909N17.3	lung adenocarcinoma
RP13-514E23.1	lung adenocarcinoma
RP1-90D4.3	lung adenocarcinoma
RP4-575N6.5	lung adenocarcinoma
RP5-826L7.1	lung adenocarcinoma
RPLP0P2	lung adenocarcinoma
uc001gch.1	lung adenocarcinoma
uc001gzl.3	lung adenocarcinoma
uc004bbl.1	lung adenocarcinoma
XLOC_003286	lung adenocarcinoma
XLOC_003405	lung adenocarcinoma
XLOC_012255	lung adenocarcinoma
ZNF295-AS1	lung adenocarcinoma
ZXF1	lung adenocarcinoma
AF118081	lung cancer
AFAP1-AS1	lung cancer
BANCR	lung cancer
BC200	lung cancer
H19	lung cancer
HOTAIR	lung cancer
LCAL1	lung cancer
LINC00473	lung cancer
LINC00857	lung cancer
linc-CBR1-2	lung cancer
lincRNA-p21	lung cancer
lnc-bc060912	lung cancer
lncRNA-DQ786227	lung cancer
LOC728228	lung cancer
LSINCT1	lung cancer
LSINCT10	lung cancer
LSINCT11	lung cancer
LSINCT12	lung cancer
LSINCT2	lung cancer
LSINCT3	lung cancer
LSINCT4	lung cancer
LSINCT5	lung cancer
LSINCT6	lung cancer
LSINCT7	lung cancer
LSINCT8	lung cancer
LSINCT9	lung cancer
MALAT1	lung cancer
MA-linc1	lung cancer
MEG3	lung cancer
NRG1	lung cancer
SCAL1	lung cancer
uc001lsz	lung cancer
UCA1	lung cancer
ZNRD1-AS1	lung cancer
LINC01133	lung squamous cell carcinoma
lncRNA-LET	lung squamous cell carcinoma
SOX2OT	lung squamous cell carcinoma
DLEU2	lymphoma
GAS5	lymphoma
BANCR	malignant melanoma
linc-ROR	malignant melanoma
AF268386	malignant pleural mesothelioma
AK054908	malignant pleural mesothelioma
AK129685	malignant pleural mesothelioma
AK130275	malignant pleural mesothelioma
AK130977	malignant pleural mesothelioma
AX746718	malignant pleural mesothelioma
BX648695	malignant pleural mesothelioma
EF177379	malignant pleural mesothelioma
GAS5	malignant pleural mesothelioma
NR_003584	malignant pleural mesothelioma
PVT1	malignant pleural mesothelioma
H19	medulloblastoma
ANRIL	melanoma
BANCR	melanoma
HOTAIR	melanoma
LINC00673	melanoma
Llme23	melanoma
MALAT1	melanoma
PAUPAR	melanoma
RMEL3	melanoma
SLNCR1	melanoma
SPRY4-IT1	melanoma
UCA1	melanoma
anti-NOS2A	meningioma
H19	meningioma
MEG3	meningioma
GAS5	multiple myeloma
HOTAIR	multiple myeloma
MALAT1	multiple myeloma
PVT1	multiple myeloma
TP73-AS1	multiple myeloma
TUG1	multiple myeloma
DLEU2	myeloma
AF086415	nasopharyngeal carcinoma
AFAP1-AS1	nasopharyngeal carcinoma
AK056098	nasopharyngeal carcinoma
AK095147	nasopharyngeal carcinoma
AK294004	nasopharyngeal carcinoma
H19	nasopharyngeal carcinoma
HOTAIR	nasopharyngeal carcinoma
linc-ROR	nasopharyngeal carcinoma
lnc-AL355149.1-1	nasopharyngeal carcinoma
lnc-C22orf32-1	nasopharyngeal carcinoma
lncRNA-LET	nasopharyngeal carcinoma
lnc-ZNF674-1	nasopharyngeal carcinoma
LOC401317	nasopharyngeal carcinoma
MALAT1	nasopharyngeal carcinoma
MUDENG	nasopharyngeal carcinoma
NAG7	nasopharyngeal carcinoma
NEAT1	nasopharyngeal carcinoma
RP1-179N16.3	nasopharyngeal carcinoma
CAI2	neuroblastoma
CASC15-S	neuroblastoma
HOXD-AS1	neuroblastoma
LINC00467	neuroblastoma
lncUSMycN	neuroblastoma
MALAT1	neuroblastoma
MEG3	neuroblastoma
MYCNOS	neuroblastoma
NDM29	neuroblastoma
ANRIL	neurofibromatosis type 1
HOTAIR	non-functioning pituitary adenoma
MEG3	non-functioning pituitary adenoma
AC007403.1	non-small cell lung cancer
AC013264.2	non-small cell lung cancer
AC090952.4.1	non-small cell lung cancer
ADAMTS9-AS2	non-small cell lung cancer
AFAP1-AS1	non-small cell lung cancer
AGAP2-AS1	non-small cell lung cancer
AK123263	non-small cell lung cancer
AK126698	non-small cell lung cancer
AK311218	non-small cell lung cancer
ANRIL	non-small cell lung cancer
BANCR	non-small cell lung cancer
C1401f132	non-small cell lung cancer
CAR10	non-small cell lung cancer
CCAT1	non-small cell lung cancer
CCAT2	non-small cell lung cancer
CES1P1-001	non-small cell lung cancer
ENST00000434223	non-small cell lung cancer
ERICH1-AS1	non-small cell lung cancer
GAS5	non-small cell lung cancer
GAS6-AS1	non-small cell lung cancer
GHSROS	non-small cell lung cancer
GNAS-AS1	non-small cell lung cancer
GUCY1B2	non-small cell lung cancer
H19	non-small cell lung cancer
HIF1A-AS1	non-small cell lung cancer
HMlincRNA717	non-small cell lung cancer
HOTAIR	non-small cell lung cancer
HOTTIP	non-small cell lung cancer
LINC00261	non-small cell lung cancer
LINC00342	non-small cell lung cancer
LINC00673	non-small cell lung cancer
LOC440905	non-small cell lung cancer
MALAT1	non-small cell lung cancer
MEG3	non-small cell lung cancer
MVIH	non-small cell lung cancer
NAG7	non-small cell lung cancer
NCRNA00210	non-small cell lung cancer
NEAT1	non-small cell lung cancer
PANDAR	non-small cell lung cancer
PCAN-R1	non-small cell lung cancer
PVT1	non-small cell lung cancer
RGMB-AS1	non-small cell lung cancer
RP11-385J1.2	non-small cell lung cancer
RP11-397D12.4	non-small cell lung cancer
RP11-909N17.3	non-small cell lung cancer
RP1-317E23.3	non-small cell lung cancer
RP3-508I15.14	non-small cell lung cancer
SBF2-AS1	non-small cell lung cancer
SKP2	non-small cell lung cancer
SNHG1	non-small cell lung cancer
TATDN1	non-small cell lung cancer
TP53TG1	non-small cell lung cancer
TP73-AS1	non-small cell lung cancer
TUBA4B	non-small cell lung cancer
TUG1	non-small cell lung cancer
TUSC7	non-small cell lung cancer
uc003bgl.1	non-small cell lung cancer
UCA1	non-small cell lung cancer
XIST	non-small cell lung cancer
XLOC_000371	non-small cell lung cancer
Z82214.3	non-small cell lung cancer
CCAT2	oral squamous cell carcinoma
FOXCUT	oral squamous cell carcinoma
HOTAIR	oral squamous cell carcinoma
MALAT1	oral squamous cell carcinoma
MEG3	oral squamous cell carcinoma
NEAT1	oral squamous cell carcinoma
UCA1	oral squamous cell carcinoma
AF116616	osteosarcoma
AK094838	osteosarcoma
AK097500	osteosarcoma
AL365371	osteosarcoma
ANRIL	osteosarcoma
ASLNC00339	osteosarcoma
BANCR	osteosarcoma
BC002350	osteosarcoma
BC040587	osteosarcoma
BC050642	osteosarcoma
BC091525	osteosarcoma
BE503655	osteosarcoma
FGFR3-AS1	osteosarcoma
HIF2PUT	osteosarcoma
HOTAIR	osteosarcoma
HOTTIP	osteosarcoma
HULC	osteosarcoma
MALAT1	osteosarcoma
MA-linc1	osteosarcoma
MEG3	osteosarcoma
ODRUL	osteosarcoma
TUG1	osteosarcoma
TUSC7	osteosarcoma
U85044	osteosarcoma
UCA1	osteosarcoma
AB073614	ovarian cancer
ANRIL	ovarian cancer
BC200	ovarian cancer
CCAT1	ovarian cancer
CCAT2	ovarian cancer
GAS5	ovarian cancer
H19	ovarian cancer
HOST2	ovarian cancer
HOTAIR	ovarian cancer
HOXA11-AS	ovarian cancer
LINC00515	ovarian cancer
LINC00961	ovarian cancer
linc-CARS2-2	ovarian cancer
linc-TNFRSF19-1	ovarian cancer
lin-RECK-3	ovarian cancer
LOC100128881	ovarian cancer
LOC100292680	ovarian cancer
LSINCT5	ovarian cancer
LUCAT1	ovarian cancer
MALAT1	ovarian cancer
MNX1-AS1	ovarian cancer
NEAT1	ovarian cancer
OVAL	ovarian cancer
P15INK4B	ovarian cancer
PVT1	ovarian cancer
TC1500845	ovarian cancer
UCA1	ovarian cancer
XIST	ovarian cancer
AF075041	pancreatic cancer
AF339813	pancreatic cancer
AK022029	pancreatic cancer
AK022159	pancreatic cancer
AL389956	pancreatic cancer
AP000221.1	pancreatic cancer
BC023629	pancreatic cancer
CR619813	pancreatic cancer
CTC-338M12.5	pancreatic cancer
DDX6P	pancreatic cancer
GAS5	pancreatic cancer
HMlincRNA717	pancreatic cancer
HOTAIR	pancreatic cancer
HOTTIP	pancreatic cancer
HULC	pancreatic cancer
LINC00152	pancreatic cancer
LINC00261	pancreatic cancer
LINC00673	pancreatic cancer
lincRNA-ZNF532	pancreatic cancer
lncRNA-ATB	pancreatic cancer
MALAT1	pancreatic cancer
PVT1	pancreatic cancer
RP11-58D2.1	pancreatic cancer
AFAP1-AS1	pancreatic ductal adenocarcinoma
BC008363	pancreatic ductal adenocarcinoma
DAPK1	pancreatic ductal adenocarcinoma
ENST00000480739	pancreatic ductal adenocarcinoma
H19	pancreatic ductal adenocarcinoma
LOC389641	pancreatic ductal adenocarcinoma
MALAT1	pancreatic ductal adenocarcinoma
MAP3K14	pancreatic ductal adenocarcinoma
PPP3CB	pancreatic ductal adenocarcinoma
PVT1	pancreatic ductal adenocarcinoma
MEG3	pancreatic neuroendocrine tumors
AK023948	papillary thyroid carcinoma
BANCR	papillary thyroid carcinoma
ENST00000422494	papillary thyroid carcinoma
ENST00000423539	papillary thyroid carcinoma
ENST00000426615	papillary thyroid carcinoma
ENST00000427243	papillary thyroid carcinoma
ENST00000503723	papillary thyroid carcinoma
ENST00000515275	papillary thyroid carcinoma
ENST00000570022	papillary thyroid carcinoma
HOTAIR	papillary thyroid carcinoma
HULC	papillary thyroid carcinoma
lnc-KCMF1-2:1	papillary thyroid carcinoma
lnc-LLPH-2:1	papillary thyroid carcinoma
lnc-PLA2R1-1:1	papillary thyroid carcinoma
lnc-PSD4-1:14	papillary thyroid carcinoma
MALAT1	papillary thyroid carcinoma
MEG3	papillary thyroid carcinoma
n335550	papillary thyroid carcinoma
n340790	papillary thyroid carcinoma
n386477	papillary thyroid carcinoma
NAMA	papillary thyroid carcinoma
NEAT1	papillary thyroid carcinoma
NONHSAT037832	papillary thyroid carcinoma
NR_003225.2	papillary thyroid carcinoma
NR_073085	papillary thyroid carcinoma
PTCSC2	papillary thyroid carcinoma
PTCSC3	papillary thyroid carcinoma
TCONS_l2_00010365	papillary thyroid carcinoma
uc003qef.1	papillary thyroid carcinoma
uc003tab.3	papillary thyroid carcinoma
BC200	parotid cancer
MEG3	phaeochromocytoma
lnc-KCTD6-3	pharyngeal cancer
lnc-LCE5A-1	pharyngeal cancer
GADD45G	pituitary adenoma
HOTAIR	pituitary adenoma
MALAT1	pituitary adenoma
MEG3	pituitary adenoma
MALAT1	plexiform fibromyxoma
HOTAIRM1	promyelocytic leukemia
AK024556	prostate cancer
ANRIL	prostate cancer
ATB	prostate cancer
BX647187	prostate cancer
CTB-89H12.4	prostate cancer
CTBP1-AS	prostate cancer
DANCR	prostate cancer
DRAIC	prostate cancer
EGOT	prostate cancer
FR0257520	prostate cancer
FR0348383	prostate cancer
GAS5	prostate cancer
H19	prostate cancer
HOTAIR	prostate cancer
HOTTIP	prostate cancer
HULC	prostate cancer
KCNQ1OT1	prostate cancer
LINC00963	prostate cancer
lincRNA-p21	prostate cancer
LOC100287482	prostate cancer
MALAT1	prostate cancer
MEG3	prostate cancer
NEAT1	prostate cancer
PCA3	prostate cancer
PCAN-R1	prostate cancer
PCAN-R2	prostate cancer
PCAT-1	prostate cancer
PCAT18	prostate cancer
PCAT29	prostate cancer
PCAT5	prostate cancer
PCGEM1	prostate cancer
PCOTH	prostate cancer
PlncRNA-1	prostate cancer
POU5F1P1	prostate cancer
PRINS	prostate cancer
PRNCR1	prostate cancer
PVT1	prostate cancer
SChLAP1	prostate cancer
SOCS2-AS1	prostate cancer
THBS4-003	prostate cancer
TRPM2-AS	prostate cancer
TUG1	prostate cancer
uc001lsz	prostate cancer
UCA1	prostate cancer
XLOC_005327	prostate cancer
XLOC_007697	prostate cancer
XLOC_008559	prostate cancer
XLOC_009911	prostate cancer
HIF1A-AS1	renal cancer
HIF1A-AS2	renal cancer
HOTAIR	renal cancer
MALAT1	renal cancer
AK096725	renal cell carcinoma
BC047917	renal cell carcinoma
BC070168	renal cell carcinoma
ENST00000414223	renal cell carcinoma
ENST00000453068	renal cell carcinoma
ENST00000507950	renal cell carcinoma
GAS5	renal cell carcinoma
HOTAIR	renal cell carcinoma
MALAT1	renal cell carcinoma
ncC11orf49	renal cell carcinoma
ncHDAC5	renal cell carcinoma
ncRAB31	renal cell carcinoma
ncSRPK1	renal cell carcinoma
NR_024256	renal cell carcinoma
NR_026860	renal cell carcinoma
RCCRT1	renal cell carcinoma
TUG1	renal cell carcinoma
uc001aka.2	renal cell carcinoma
uc001vjj.1	renal cell carcinoma
uc003erl.1	renal cell carcinoma
uc009wkz.1	renal cell carcinoma
UCA1	renal cell carcinoma
XIST	renal collecting duct carcinoma
BANCR	retinoblastoma
NCRMS	rhabdomyosarcoma
HOTAIR	sarcoma
ANRIL	serous ovarian cancer
HOTAIR	serous ovarian cancer
HOTAIR	small-cell lung cancer
LUNAR1	T cell acute lymphoblastic leukemia
BOKAS	testicular cancer
NLC1-C	testicular embryonal carcinoma
XIST	testicular germ cell tumor
H19	thyroid cancer
LOC100507661	thyroid cancer
PTCSC3	thyroid cancer
PVT1	thyroid cancer
BC200	tongue cancer
lnc-KCTD6-3	tongue cancer
lnc-LCE5A-1	tongue cancer
HOTTIP	tongue squamous cell carcinoma
lnc-AL355149.1-1	tongue squamous cell carcinoma
lnc-MBL2-4:3	tongue squamous cell carcinoma
lnc-PPP2R4-5	tongue squamous cell carcinoma
lnc-SPRR2D-1	tongue squamous cell carcinoma
MALAT1	tongue squamous cell carcinoma
MEG3	tongue squamous cell carcinoma
UCA1	tongue squamous cell carcinoma
ENST00000425295	triple-negative breast cancer
ENST00000460164	triple-negative breast cancer
ENST00000503938	triple-negative breast cancer
HOTAIR	triple-negative breast cancer
MALAT1	triple-negative breast cancer
NONHSAT012762	triple-negative breast cancer
NONHSAT125629	triple-negative breast cancer
TCONS_l2_00003938	triple-negative breast cancer
XR_250621.1	triple-negative breast cancer
H19	trophoblastic tumor
AB074278	urothelial carcinoma of the bladder
MALAT1	urothelial carcinoma of the bladder
TUG1	urothelial carcinoma of the bladder
H19	Wilms tumor
IGF2-AS	Wilms tumor
KCNQ1DN	Wilms tumor
MEG3	Wilms tumor
WT1-AS	Wilms tumor
